# Supplementary material for: Accurate Single-Cell Clustering through Ensemble Similarity Learning
Source: Genes (Basel). 2021 Oct 22;12(11):1670. doi: 10.3390/genes12111670 (PMC8623803; doi:10.3390/genes12111670)
Supplement: Supplementary file 1 [file genes-12-01670-s001.zip]

Archive with 1 entries (1 files):
- genes-1329044-supplementary.pdf
